# Supplementary material for: Does the Species Number of Invasive Plants Regulate the Intensity of Interspecific Interactions Among Multiple Plants Under Different Invasion Scenarios?
Source: Plants (Basel). 2025 Sep 4;14(17):2767. doi: 10.3390/plants14172767 (PMC12430376; doi:10.3390/plants14172767)
Supplement: Supplementary file 1 [file plants-14-02767-s001.zip]

Archive with 1 entries (1 files):
- plants-3818052-supplementary.pdf
